# Supplementary material for: Image convolution techniques integrated with YOLOv3 algorithm in motion object data filtering and detection
Source: Sci Rep. 2024 Apr 1;14:7651. doi: 10.1038/s41598-024-57799-0 (PMC10984955; doi:10.1038/s41598-024-57799-0)
Supplement: Supplementary file 1 — Supplementary Tables. [file 41598_2024_57799_MOESM1_ESM.xlsx]

## Sheet: Supplementary table 1
	Supplementary table 1 data in figure 6
		Jogging	Subway	Bolt	Walking2	Video1	Video2
	0	0.95	0.88	0.57	0.84	0.99	0.8
	50	0.99	0.79	0.73	0.85	0.78	0.81
	100	0.96	0.81	0.43	0.6	0.75	0.73
	150	0.79	0.85	0.6	0.64	0.68	0.73
	200	0.97	0.88	0.65	0.7	0.8	0.76
	250	0.86	0.9	0.55	0.72	0.78	0.7

## Sheet: Supplementary table 2
	Supplementary table 2 data in figure 7
	Method	KCF	DSST	SAMF	SRDCF	Staple	The proposed algorithm
	IV	0.668	0.684	0.642	0.744	0.694	0.831
	BC	0.623	0.659	0.586	0.723	0.624	0.865
	SV	0.564	0.565	0.628	0.703	0.634	0.807
	OCC	0.602	0.595	0.664	0.7	0.678	0.928
	DEF	0.584	0.542	0.603	0.671	0.691	0.755
	MB	0.563	0.505	0.576	0.734	0.645	0.8

## Sheet: Supplementary table 3
	Supplementary table 3 data in figure 8
	Method	KCF	DSST	SAMF	SRDCF	Staple	The proposed algorithm
	IV	0.432	0.517	0.458	0.541	0.521	0.624
	BC	0.417	0.491	0.433	0.53	0.474	0.64
	SV	0.353	0.417	0.441	0.523	0.465	0.576
	OCC	0.396	0.432	0.473	0.504	0.495	0.587
	DEF	0.399	0.409	0.436	0.476	0.517	0.553
	MB	0.407	0.405	0.437	0.539	0.476	0.576
